# Supplementary material for: Car4-positive adipocyte progenitor cells adapt to the aging environment and work as protection against ROS via glutathione metabolism
Source: Sci Rep. 2025 Aug 29;15:31922. doi: 10.1038/s41598-025-17231-7 (PMC12397281; doi:10.1038/s41598-025-17231-7)
Supplement: Supplementary file 2 — Supplementary Material 2 [file 41598_2025_17231_MOESM2_ESM.xlsx]

## Sheet: Primer Table
Gene Symbol	5'↼ Foward ⇁3'	5'↼ Reverse ⇁3'
Adipoq	GCACTGGCAAGTTCTACTGCAA	GTAGGTGAAGAGAACGGCCTTGT
Car4	AGCGTCTTTCCCCTCAAGC	GGTTCCCTGCACGAACAACG
Cidea	ATCACAACTGGCCTGGTTACG	TACTACCCGGTGTCCATTTCT
Hmox1 (HO-1)	AAGCCGAGAATGCTGAGTTCA	GCCGTGTAGATATGGTACAAGGA
Pgc1a	AGCCGTGACCACTGACAACGAG	GCTGCATGGTTCTGAGTGCTAAG
Prdm16	GGCGAGGAAGCTAGCCAAA	GGTCTCCTCCTCGGCACTCT
Ucp1	CACCTTCCCGCTGGACACT	CCCTAGGACACCTTTATACCTAA
36B4	GGCCCTGCACTCTCGCTTTC	TGCCAGGACGCGCTTGT
Supplementary Table S1. Primer sequences used for quantitative real time-polymerase chain
reaction.
