# Supplementary material for: Car4-positive adipocyte progenitor cells adapt to the aging environment and work as protection against ROS via glutathione metabolism
Source: Sci Rep. 2025 Aug 29;15:31922. doi: 10.1038/s41598-025-17231-7 (PMC12397281; doi:10.1038/s41598-025-17231-7)
Supplement: Supplementary file 3 — Supplementary Material 3 [file 41598_2025_17231_MOESM3_ESM.xlsx]

## Sheet: Sheet2
Annotation	Cluster No.
CAPCs	23, 30
Adipose stem cells	3, 4, 5, 6, 15, 16, 31, 33
Committed adipocytes	8, 9, 13, 19, 21
Fibroblasts	10, 12, 18, 26
Cardiomyocytes	35
Endothelial cells	27, 37
B cells	0, 1, 7, 14, 20, 22, 36
T cells	2, 11, 24, 28, 32
NK cells	17
Monocytes	25
Macrophages	34
Dendritic cells	29
Supplementary Table S2. Annotation of each clusters.
