# Supplementary material for: Car4-positive adipocyte progenitor cells adapt to the aging environment and work as protection against ROS via glutathione metabolism
Source: Sci Rep. 2025 Aug 29;15:31922. doi: 10.1038/s41598-025-17231-7 (PMC12397281; doi:10.1038/s41598-025-17231-7)
Supplement: Supplementary file 4 — Supplementary Material 4 [file 41598_2025_17231_MOESM4_ESM.xlsx]

## Sheet: Sheet1
	Cluster 23	Cluster 30
1	Chil4	Chil4
2	Car4	Car4
3	Fabp5	Fabp5
4	Postn	Postn
5	Aldh1a2	Col6a5
6	Col6a5	Prl2c3
7	Col6a1	Aldh1a2
8	Cdkn2a	Col6a1
9	Ccl2	Daglb
10	Daglb	Cdkn2a
Supplementary Table S3. Top 10 genes of CAPCs.
